# Supplementary material for: Mapping the Nicotinic Acetylcholine Receptor Nanocluster Topography at the Cell Membrane with STED and STORM Nanoscopies
Source: Int J Mol Sci. 2022 Sep 9;23(18):10435. doi: 10.3390/ijms231810435 (PMC9499342; doi:10.3390/ijms231810435)
Supplement: Supplementary file 1 [file ijms-23-10435-s001.zip › README.txt]

X axis of plots are in nanometers
